# Supplementary material for: Increased Inflammatory Markers Detected in Nasal Lavage Correlate with Paranasal Sinus Abnormalities at MRI in Adolescent Patients with Cystic Fibrosis
Source: Antioxidants (Basel). 2021 Sep 3;10(9):1412. doi: 10.3390/antiox10091412 (PMC8465538; doi:10.3390/antiox10091412)
Supplement: Supplementary file 1 [file antioxidants-10-01412-s001.zip]

Archive with 1 entries (1 files):
- antioxidants-1330925-supplementary.pdf
